# Supplementary material for: Application of Brassica juncea and Raphanus sativus Sprout Extracts as Active Agents in Chitosan-Based Edible Coatings: Evaluation of Physicochemical and Biological Properties
Source: Polymers (Basel). 2026 Jan 16;18(2):252. doi: 10.3390/polym18020252 (PMC12845988; doi:10.3390/polym18020252)
Supplement: Supplementary file 1 [file polymers-18-00252-s001.zip]

Archive with 1 entries (1 files):
- polymers-4093348-supplementary.pdf
